# Supplementary material for: Molecular and genetic dissection of recursive splicing
Source: Life Sci Alliance. 2021 Nov 10;5(1):e202101063. doi: 10.26508/lsa.202101063 (PMC8605326; doi:10.26508/lsa.202101063)
Supplement: Supplementary file 1 [file LSA-2021-01063_TableS1.xlsx]

## Sheet: filtered
Supplementary Table 1. Expressed RS-exon levels in EJC-depleted S2 cells.											PSI [skipped value = (1-included) value]				Average Counts (reads)				(both inc/skipped)
seqnames	start	end	RSexon	strand	RP SD score	RS-exon SD score	RP SA score	host_gene	Annotation	condition	lacZ KD	eiF4AIII KD	mago KD	Y14 KD	lacZ KD counts	eiF4AIII KD counts	mago KD counts	Y14 KD counts	total junction counts
chr3R	25607411	25607414	chr3R:25607413-25607565	+	0.98	0.91	0.97	kay	CDS	included	0.01	0.01	0.02	0.03	0.25	0.5	0.75	1	148
chr3R	25607411	25607414	chr3R:25607413-25607565	+	0.98	0.91	0.97	kay	CDS	skipped	0.99	0.99	0.98	0.97	38.5	36	40	31	148
chr3R	5269731	5269734	chr3R:5269733-5269798	+	0.96	0.93	0.96	ps	CDS	included	0.55	0.65	0.5	0.52	16.5	16.5	18.75	18.5	128.25
chr3R	5269731	5269734	chr3R:5269733-5269798	+	0.96	0.93	0.96	ps	CDS	skipped	0.45	0.35	0.5	0.48	13.5	9	18.5	17	128.25
chr2L	2171197	2171200	chr2L:2171142-2171198	-	0.86	0.83	0.92	aop	5'UTR	included	0.11	0	0.09	0.1	3	0	1.75	2.75	95.5
chr2L	2171197	2171200	chr2L:2171142-2171198	-	0.86	0.83	0.92	aop	5'UTR	skipped	0.89	1	0.91	0.9	23.5	22.5	18.5	23.5	95.5
chr3L	5193465	5193468	chr3L:5193431-5193466	-	0.98	0.93	0.97	shep	CDS	included	0.07	0.03	0.02	0.05	1.5	0.75	0.5	1.25	94
chr3L	5193465	5193468	chr3L:5193431-5193466	-	0.98	0.93	0.97	shep	CDS	skipped	0.93	0.97	0.98	0.95	21.5	21.5	21.5	25.5	94
chr3R	21287141	21287144	chr3R:21287087-21287142	-	0.9	0.75	0.82	Fur1	5'UTR	included	0.03	0	0.06	0.01	1	0	1	0.25	87.25
chr3R	21287141	21287144	chr3R:21287087-21287142	-	0.9	0.75	0.82	Fur1	5'UTR	skipped	0.97	1	0.94	0.99	28	20	17	20	87.25
chr2L	16634724	16634727	chr2L:16634726-16634776	+	0.93	0.8	0.8	CG42389	CDS	included	0.04	0.03	0.04	0.17	1	0.5	1	3.25	86.25
chr2L	16634724	16634727	chr2L:16634726-16634776	+	0.93	0.8	0.8	CG42389	CDS	skipped	0.96	0.97	0.96	0.83	23	19	22.5	16	86.25
chr3L	21881732	21881735	chr3L:21881734-21881792	+	0.94	0.67	0.95	mub	5'UTR	included	0.12	0.15	0.24	0.2	3	2.75	4	4.25	82
chr3L	21881732	21881735	chr3L:21881734-21881792	+	0.94	0.67	0.95	mub	5'UTR	skipped	0.88	0.85	0.76	0.8	22	16	13	17	82
chrX	21094673	21094676	chrX:21094607-21094674	-	0.95	0.96	0.98	CG32521	5'UTR	included	0.95	1	1	1	10.5	12.75	13.25	20	57
chrX	21094673	21094676	chrX:21094607-21094674	-	0.95	0.96	0.98	CG32521	5'UTR	skipped	0.05	0	0	0	0.5	0	0	0	57
chr2L	1678867	1678870	chr2L:1678869-1678920	+	0.93	0.57	0.99	chinmo	5'UTR	included	0.29	0.36	0.17	0.36	4.25	2	1.75	4.75	43.75
chr2L	1678867	1678870	chr2L:1678869-1678920	+	0.93	0.57	0.99	chinmo	5'UTR	skipped	0.71	0.64	0.83	0.64	10.5	3.5	8.5	8.5	43.75
chrX	13133257	13133260	chrX:13133190-13133258	-	0.95	0.82	0.98	mew	5'UTR	included	0	0	0	0	0	0	0	0	37
chrX	13133257	13133260	chrX:13133190-13133258	-	0.95	0.82	0.98	mew	5'UTR	skipped	1	1	1	1	11	10.5	6.5	9	37
